# Supplementary material for: The autophagy receptor p62/SQST-1 promotes proteostasis and longevity in C. elegans by inducing autophagy
Source: Nat Commun. 2019 Dec 11;10:5648. doi: 10.1038/s41467-019-13540-4 (PMC6906454; doi:10.1038/s41467-019-13540-4)
Supplement: Supplementary file 4 — Supplementary Data 1 [file 41467_2019_13540_MOESM4_ESM.xlsx]

## Sheet: Sheet1
Supplementary Data 1: Lifespan analyses of sqst-1 mutants in combination with lifespan-extending genetic regimens.
Lifespan analysis of wild-type (WT, N2), sqst-1(ok2892), and sqst-1(syb764) mutants in combination with the indicated lifespan extending genetic manipulation (see Methods for strain rearing). Animals were fed OP50 bacteria throughout life if no RNAi clone is indicated. For RNAi experiments, animals were fed bacteria carrying empty vector (CTRL – L4440) or expressing dsRNA against indicated genes …
sqst-1 mutants subjected to daf-2 RNAi (adult-only treatment)
Exp	Strain	RNAi	MLS (days)	N	% MLS	P value
1	WT	CTRL	18.3	88/108
	WT	daf-2	24.9	74/106	+36% (vs WT-CTRL)	0.002
	sqst-1(ok2892)	CTRL	17.3	73/109	-6% (vs WT-CTRL)	0.4
	sqst-1(ok2892)	daf-2	33.7	77/108	+95% (vs sqst-1-CTRL)	<0.0001
2	WT	CTRL	20.3	88/108
	WT	daf-2	35.2	87/107	+73% (vs WT-CTRL)	<0.0001
	sqst-1(ok2892)	CTRL	21.1	75/108	+4% (vs WT-CTRL)	0.6
	sqst-1(ok2892)	daf-2	38.3	93/108	+82% (vs sqst-1-CTRL)	<0.0001
3	WT	CTRL	18.1	69/100
	WT	daf-2	29	90/100	+60% (vs WT-CTRL)	<0.0001
	sqst-1(syb764)	CTRL	18	68/100	-0.5% (vs WT-CTRL)	0.7
	sqst-1(syb764)	daf-2	39.5	83/100	+119% (vs sqst-1-CTRL)	<0.0001
4	WT	CTRL	13	83/101
	WT	daf-2	34.2	66/98	+163 % (vs WT-CTRL)	<0.0001
	sqst-1(syb764)	CTRL	14	84/100	+8 % (vs WT-CTRL)	0.1
	sqst-1(syb764)	daf-2	34.9	50/95	+149% (vs sqst-1-CTRL)	<0.0001
5	WT	CTRL	20.3	90/105
	WT	daf-2	40.2	47/105	+98 % (vs WT-CTRL)	<0.0001
	sqst-1(syb764)	CTRL	20.1	76/105	-1% (vs WT-CTRL)	1.0
	sqst-1(syb764)	daf-2	46.9	69/105	+133% (vs sqst-1-CTRL)	<0.0001
daf-2(e1370); sqst-1(ok2892) mutants
Exp	Strain	RNAi	MLS (days)	N	% MLS	P value
1	WT	-	13.7	94/100
	daf-2(e1370)	-	31.1	104/120	+127% (vs WT)	<0.0001
	daf-2(e1370); sqst-1(ok2892)	-	31.7	103/120	+131% (vs WT)	<0.0001
2	WT	-	13.4	70/111
	daf-2(e1370)	-	31.6	52/110	+136% (vs WT)	<0.0001
	sqst-1(ok2892)	-	13.6	90/113	+2% (vs WT)	0.6
	daf-2(e1370); sqst-1(ok2892)	-	28.3	47/110	+108% (vs sqst-1)	<0.0001
glp-1(e2144); sqst-1(ok2892) mutants
Exp	Strain	RNAi	MLS (days)	N	% MLS	P value
1*	WT	-	16.1	91/120
	glp-1(e2144)	-	27.6	96/120	+71% (vs WT)	<0.0001
	glp-1(e2144); sqst-1(ok2892)	-	26.8	107/120	+67% (vs WT)	<0.0001
2	WT	-	17.9	88/116
	glp-1(e2144)	-	26.2	101/113	+46% (vs WT)	<0.0001
	sqst-1(ok2892)	-	18.1	91/118	+11% (vs WT)	0.7
	glp-1(e2144); sqst-1(ok2892)	-	23.6	107/119	+30% (vs sqst-1)	<0.0001
3	WT	-	17.3	82/105
	glp-1(e2144)	-	23.5	91/105	+36% (vs WT)	<0.0001
	sqst-1(ok2892)	-	15.4	77/105	-11% (vs WT)	0.003
	glp-1(e2144); sqst-1(ok2892)	-	22.2	83/105	+44% (vs sqst-1)	<0.0001
4	WT	-	16.6	96/120
	glp-1(e2144)	-	23.9	95/118	+44% (vs WT)	<0.0001
	sqst-1(ok2892)	-	15.2	75/108	-8% (vs WT)	0.3
	glp-1(e2144); sqst-1(ok2892)	-	23.1	105/120	+52% (vs sqst-1)	<0.0001
sqst-1 mutants subjected to RNAi targeting mTOR (let-363) (adult-only treatment)
Exp	Strain	RNAi	MLS (days)	N	% MLS	P value
1	WT^	CTRL	13.9	108/120
	WT	let-363	16.1	69/123	+16% (vs WT-CTRL)	<0.0001
	sqst-1(ok2892)^	CTRL	12.8	99/118	-8% (vs WT-CTRL)	0.0001
	sqst-1(ok2892)	let-363	14.8	94/120	+16% (vs sqst-1-CTRL)	<0.0001
2	WT~	CTRL	19.4	107/120
	WT	let-363	23.4	106/120	+20.6% (vs WT-CTRL)	<0.0001
	sqst-1(ok2892)~	CTRL	18.6	100/120	-4% (vs WT-CTRL)	0.03
	sqst-1(ok2892)	let-363	22	76/120	+18% (vs sqst-1-CTRL)	<0.0001
3	WT	CTRL	17	110/123
	WT	let-363	21.3	99/126	+25% (vs WT-CTRL)	<0.0001
	sqst-1(ok2892)	CTRL	15	97/125	-12% (vs WT-CTRL)	0.01
	sqst-1(ok2892)	let-363	18.2	97/127	+21% (vs sqst-1(ok2892)'	<0.0001
	sqst-1(syb764)	CTRL	16.9	116/125	+0.6% (vs WT-CTRL)	0.7
	sqst-1(syb764)	let-363	20.5	110/124	+21% (vs sqst-1(syb764))	<0.0001
sqst-1(ok2892) mutants on RNAi targeting mitochondrial respiration genes (whole-life treatment)
Exp	Strain	RNAi	MLS (days)	N	% MLS	P value
1	WT^	CTRL	13.9	108/120
	WT	cyc-1	23.1	103/120	+66% (vs WT-CTRL)	<0.0001
	sqst-1(ok2892)^	CTRL	12.8	99/118	-8% (vs WT-CTRL)	0.0001
	sqst-1(ok2892)	cyc-1	25.7	109/116	+101% (vs sqst-1-CTRL)	<0.0001
2	WT~	CTRL	19.4	107/120
	WT	cyc-1	27.2	106/120	+40% (vs WT-CTRL)	<0.0001
	sqst-1(ok2892)~	CTRL	18.6	100/120	-4% (vs WT-CTRL)	0.03
	sqst-1(ok2892)	cyc-1	30.3	82/120	+63% (vs sqst-1-CTRL)	<0.0001
3	WT	CTRL	19	110/130
	WT	cyc-1	29.8	103/120	+57% (vs WT-CTRL)	<0.0001
	WT	nuo-6	23.2	98/122	+22% (vs WT-CTRL)	<0.0001
	sqst-1(ok2892)	CTRL	18.7	110/119	-2% (vs WT-CTRL)	0.5
	sqst-1(ok2892)	cyc-1	30	109/123	+60% (vs sqst-1-CTRL)	<0.0001
	sqst-1(ok2892)	nuo-6	21.6	97/122	+16% (vs sqst-1-CTRL )	<0.0001
