# Supplementary material for: The autophagy receptor p62/SQST-1 promotes proteostasis and longevity in C. elegans by inducing autophagy
Source: Nat Commun. 2019 Dec 11;10:5648. doi: 10.1038/s41467-019-13540-4 (PMC6906454; doi:10.1038/s41467-019-13540-4)
Supplement: Supplementary file 5 — Supplementary Data 2 [file 41467_2019_13540_MOESM5_ESM.xlsx]

## Sheet: Sheet1
Supplementary Data 2: Lifespan analyses of C. elegans strains overexpressing SQST-1.
Lifespan analysis of wild-type (WT, N2) and SQST-1-overexpressing animals (see Supplementary Data 4 for strain construction and summary). Animals were fed OP50 bacteria throughout life. Exp: experiment number (in chronological order); MLS: mean lifespan; N: observed deaths/total number of animals; % MLS: percentage change in lifespan compared with control; P values by log-rank test. 1: data depic…
Extrachromosomal arrays (SQST-1::GFP)
Exp	Strain	MLS (days)	N	% MLS	P value
1	WT	16.4	94/109
	sqEx30[sqst-1p::sqst-1::gfp + unc-122p::rfp]	18.9	87/108	0.15	0.0002
2	WT	17.1	95/108
	sqEx30[sqst-1p::sqst-1::gfp + unc-122p::rfp]	18.4	86/113	0.08	0.2
3	WT	13	89/120
	sqEx30[sqst-1p::sqst-1::gfp + unc-122p::rfp]	17.5	92/119	0.35	<0.0001
Extrachromosomal arrays (untagged SQST-1)
Exp	Strain	MLS (days)	N	% MLS	P value
4	WT	12.2	121/133
	sqEx146[sqst-1p::sqst-1 + rol-6] (SQST-1 OE (Ex1))	15.2	117/134	0.25	0.0001
	sqEx147[sqst-1p::sqst-1 + rol-6]	15.1	110/128	0.24	0.0009
5	WT	12.7	91/123
	sqEx146[sqst-1p::sqst-1 + rol-6] (SQST-1 OE (Ex1))	17.6	91/107	0.39	<0.0001
	sqEx147[sqst-1p::sqst-1 + rol-6]	16.2	95/122	0.28	<0.0001
6	WT	15.3	74/120
	sqEx146[sqst-1p::sqst-1 + rol-6] (SQST-1 OE (Ex1))	18.7	86/120	0.22	<0.0001
	sqEx147[sqst-1p::sqst-1 + rol-6]	17.2	92/120	0.12	0.02
Integrated SQST-1-overexpressing strains (derived from sqEx30)
Exp	Strain	MLS (days)	N	% MLS	P value
1	WT	16.5	93/120
	sqIs35[sqst-1p::sqst-1::gfp + unc-122p::rfp] (SQST-1 OE (1))	21.2	109/121	0.29	<0.0001
2	WT	15.4	79/113
	sqIs35[sqst-1p::sqst-1::gfp + unc-122p::rfp] (SQST-1 OE (1))	20.1	72/118	0.31	<0.0001
3 1	WT	15.2	58/119
	sqIs35[sqst-1p::sqst-1::gfp + unc-122p::rfp] (SQST-1 OE (1))	23.2	88/126	0.53	<0.0001
4	WT	17.3	106/119
	sqIs35[sqst-1p::sqst-1::gfp + unc-122p::rfp] (SQST-1 OE (1))	23.1	91/121	0.34	<0.0001
5	WT	16.5	100/120
	sqIs35[sqst-1p::sqst-1::gfp + unc-122p::rfp] (SQST-1 OE (1))	18	89/119	0.09	0.06
6	WT	16.6	84/123
	sqIs35[sqst-1p::sqst-1::gfp + unc-122p::rfp] (SQST-1 OE (1))	21.5	99/118	0.3	<0.0001
7	WT	18.4	80/118
	sqIs35[sqst-1p::sqst-1::gfp + unc-122p::rfp] (SQST-1 OE (1))	22	94/122	0.2	<0.0001
8	WT	14.1	86/120
	sqIs35[sqst-1p::sqst-1::gfp + unc-122p::rfp] (SQST-1 OE (1))	19.9	85/120	0.41	<0.0001
9	WT	12.8	91/99
	sqIs36[sqst-1p::sqst-1::gfp + unc-122p::rfp] (SQST-1 OE (2))	17.7	77/115	0.38	<0.0001
10	WT	18.3	73/104
	sqIs35[sqst-1p::sqst-1::gfp + unc-122p::rfp] (SQST-1 OE (1))	21.4	93/119	0.17	0.004
	sqIs36[sqst-1p::sqst-1::gfp + unc-122p::rfp] (SQST-1 OE (2))	23.7	80/121	0.3	<0.0001
	sqIs37[sqst-1p::sqst-1::gfp + unc-122p::rfp]	21.2	73/116	0.16	0.02
11	WT	18.5	83/119
	sqIs35[sqst-1p::sqst-1::gfp + unc-122p::rfp] (SQST-1 OE (1))	22.1	90/112	0.2	0.0007
	sqIs36[sqst-1p::sqst-1::gfp + unc-122p::rfp] (SQST-1 OE (2))	22.1	72/118	0.2	0.0009
	sqIs37[sqst-1p::sqst-1::gfp + unc-122p::rfp]	20.9	85/118	0.13	0.01
Extrachromosomal arrays of untagged SQST-1 and untagged SQST-1△UBA in sqst-1(syb764) mutants
Exp	Strain	MLS (days)	N	% MLS	P value
1	sqst-1(syb764)	15.5	114/123
	sqst-1(syb764); sqEx160[sqst-1p::sqst-1DUBA + rol-6] (sqst-1; SQST-1DUBA (1))	14.2	109/117	-0.08	0.3
	sqst-1(syb764); sqEx162[sqst-1p::sqst-1DUBA + rol-6] (sqst-1; SQST-1DUBA (3))	15.2	118/119	-0.02	0.6
	sqst-1(syb764); sqEx164[sqst-1p::sqst-1 + rol-6] (sqst-1; SQST-1 OE (2))	17	83/101	0.1	0.0006
2 2	WT	14.4	92/122
	sqst-1(syb764)	15.7	88/113	0.09	0.1
	sqst-1(syb764); sqEx163[sqst-1p::sqst-1 + rol-6]2 (sqst-1; SQST-1 OE (1))	20.8	57/73	0.33	<0.0001
	sqst-1(syb764); sqEx164[sqst-1p::sqst-1 + rol-6] (sqst-1; SQST-1 OE (2))	22.3	48/66	0.42	<0.0001
	sqst-1(syb764); sqEx165[sqst-1p::sqst-1 + rol-6] (sqst-1; SQST-1 OE (3))	23.1	19/34	0.47	<0.0001
	sqst-1(syb764); sqEx160[sqst-1p::sqst-1DUBA + rol-6]2 (sqst-1; SQST-1DUBA (1))	15.5	107/116	-0.02	0.8
	sqst-1(syb764); sqEx162[sqst-1p::sqst-1DUBA + rol-6] (sqst-1; SQST-1DUBA (3))	15.6	119/124	-0.006	0.8
Strains overexpressing SQST-1 in neurons (extrachromosomal arrays and integrated lines)
Exp	Strain	MLS (days)	N	% MLS	P value
1	WT 3	16.3	85/159
	sqIs56[rgef-1p::sqst-1::gfp + unc-122p::rfp] (Neuronal SQST-1 OE (1))3	19.5	85/159	0.2	0.0003
	sqIs54[rgef-1p::sqst-1::gfp + unc-122p::rfp] (Neuronal SQST-1 OE (2))	17.8	62/158	0.09	0.09
2	WT	16.8	67/120
	sqEx57[rgef-1p::sqst-1::gfp + unc-122p::rfp]	19.7	70/120	0.17	0.0002
	sqEx58[rgef-1p::sqst-1::gfp + unc-122p::rfp]	21.2	87/120	0.26	<0.0001
	sqIs56[rgef-1p::sqst-1::gfp + unc-122p::rfp] (Neuronal SQST-1 OE (1))	17.6	77/118	0.05	0.5
	sqIs54[rgef-1p::sqst-1::gfp + unc-122p::rfp] (Neuronal SQST-1 OE (2))	16.1	59/119	-0.04	0.5
3	WT	15.1	65/120
	sqEx57[rgef-1p::sqst-1::gfp + unc-122p::rfp]	17.3	86/120	0.15	0.002
	sqEx58[rgef-1p::sqst-1::gfp + unc-122p::rfp]	18.2	70/114	0.16	<0.0001
	sqIs56[rgef-1p::sqst-1::gfp + unc-122p::rfp] (Neuronal SQST-1 OE (1))	15.5	39/118	0.03	0.5
	sqIs54[rgef-1p::sqst-1::gfp + unc-122p::rfp] (Neuronal SQST-1 OE (2))	16.6	38/121	0.1	0.06
