# Supplementary material for: The autophagy receptor p62/SQST-1 promotes proteostasis and longevity in C. elegans by inducing autophagy
Source: Nat Commun. 2019 Dec 11;10:5648. doi: 10.1038/s41467-019-13540-4 (PMC6906454; doi:10.1038/s41467-019-13540-4)
Supplement: Supplementary file 6 — Supplementary Data 3 [file 41467_2019_13540_MOESM6_ESM.xlsx]

## Sheet: Sheet1
Supplementary Data 3: Lifespan analyses of C. elegans strains overexpressing SQST-1 subjected to autophagy gene RNAi.
Lifespan analysis of wild-type (WT, N2) and SQST-1/p62-overexpressing animals. Animals were fed bacteria carrying empty vector (CTRL – L4440) or expressing dsRNA against indicated genes from day 1 of adulthood. Exp: experiment number (in chronological order); MLS: mean lifespan; N: observed deaths/total number of animals; % MLS: percentage change in lifespan compared with control; P values by log…
Exp	Strain	RNAi	MLS (days)	N	% MLS	P value
1	WT	CTRL	20.5	117/121
	WT	atg-18	15.9	100/120	-0.22	<0.0001
	sqIs35[sqst-1p::sqst-1::gfp + unc-122p::rfp] (SQST-1 OE (1))	CTRL	20.1	101/118	-0.02	0.1
	sqIs35[sqst-1p::sqst-1::gfp + unc-122p::rfp] (SQST-1 OE (1))	atg-18	16.2	103/122	-0.19	<0.0001
	sqIs36[sqst-1p::sqst-1::gfp + unc-122p::rfp (SQST-1 OE (2))	CTRL	22.7	115/129	0.11	0.0001
	sqIs36[sqst-1p::sqst-1::gfp + unc-122p::rfp] (SQST-1 OE (2))	atg-18	14.7	71/102	-0.35	<0.0001
2	WT	CTRL	15.7	109/120		0.8
	WT	bec-1	15.9	115/122	0.01	0.4
	WT	hlh-30	15.3	112/122	-0.03	0.2
	WT	vps-34	16.9	114/121	0.08	<0.0001
	sqIs35[sqst-1p::sqst-1::gfp + unc-122p::rfp] (SQST-1 OE (1))	CTRL	20.4	103/122	0.3	<0.0001
	sqIs35[sqst-1p::sqst-1::gfp + unc-122p::rfp] (SQST-1 OE (1))	bec-1	14.8	116/124	-0.27	<0.0001
	sqIs35[sqst-1p::sqst-1::gfp + unc-122p::rfp] (SQST-1 OE (1))	hlh-30	14.7	107/120	-0.28	<0.0001
	sqIs35[sqst-1p::sqst-1::gfp + unc-122p::rfp] (SQST-1 OE (1))	vps-34	15.7	116/124	-0.23	<0.0001
3	WT	CTRL	15.1	96/106
	WT	bec-1	15.7	107/115	0.04	0.07
	WT	hlh-30	14.6	100/114	-0.03	0.2
	WT	atg-18	13.3	89/104	-0.12	0.01
	WT	lgg-1	13.8	102/110	-0.09	0.3
	sqIs35[sqst-1p::sqst-1::gfp + unc-122p::rfp] (SQST-1 OE (1))	CTRL	16.8	88/112	0.11	0.002
	sqIs35[sqst-1p::sqst-1::gfp + unc-122p::rfp] (SQST-1 OE (1))	bec-1	13.9	108/118	-0.17	<0.0001
	sqIs35[sqst-1p::sqst-1::gfp + unc-122p::rfp] (SQST-1 OE (1))	hlh-30	12.3	100/113	-0.27	<0.0001
	sqIs35[sqst-1p::sqst-1::gfp + unc-122p::rfp] (SQST-1 OE (1))	atg-18	12.2	108/115	-0.27	<0.0001
	sqIs35[sqst-1p::sqst-1::gfp + unc-122p::rfp] (SQST-1 OE (1))	lgg-1	13	108/114	-0.23	<0.0001
4 1	WT	CTRL	15.5	121/125
	WT	epg-5	13.4	126/130	-0.14	<0.0001
	WT	cup-5	16.1	124/126	0.04	0.5
	WT	lgg-1	16.6	121/125	0.08	0.2
	WT	vps-34	14.4	121/124	-0.07	0.02
	sqIs35[sqst-1p::sqst-1::gfp + unc-122p::rfp] (SQST-1 OE (1))	CTRL	20.3	108/123	0.31	<0.0001
	sqIs35[sqst-1p::sqst-1::gfp + unc-122p::rfp] (SQST-1 OE (1))	epg-5	11.6	127/131	-0.43	<0.0001
	sqIs35[sqst-1p::sqst-1::gfp + unc-122p::rfp] (SQST-1 OE (1))	cup-5	16.2	129/136	-0.2	<0.0001
	sqIs35[sqst-1p::sqst-1::gfp + unc-122p::rfp] (SQST-1 OE (1))	lgg-1	15.4	116/121	-0.24	<0.0001
	sqIs35[sqst-1p::sqst-1::gfp + unc-122p::rfp] (SQST-1 OE (1))	vps-34	13.3	120/123	-0.35	<0.0001
5	WT	CTRL	15	120/122
	WT	epg-5	12.7	118/118	-0.15	<0.0001
	WT	cup-5	15.2	114/122	0.01	0.2
	WT	atg-18	13.8	114/118	0.08	0.01
	sqIs35[sqst-1p::sqst-1::gfp + unc-122p::rfp] (SQST-1 OE (1))	CTRL	18	94/114	0.2	<0.0001
	sqIs35[sqst-1p::sqst-1::gfp + unc-122p::rfp] (SQST-1 OE (1))	epg-5	10.5	116/118	-0.42	0.02
	sqIs35[sqst-1p::sqst-1::gfp + unc-122p::rfp] (SQST-1 OE (1))	cup-5	14.6	107/110	-0.19	<0.0001
	sqIs35[sqst-1p::sqst-1::gfp + unc-122p::rfp] (SQST-1 OE (1))	atg-18	12.1	107/119	-0.03	<0.0001
