# Supplementary material for: The autophagy receptor p62/SQST-1 promotes proteostasis and longevity in C. elegans by inducing autophagy
Source: Nat Commun. 2019 Dec 11;10:5648. doi: 10.1038/s41467-019-13540-4 (PMC6906454; doi:10.1038/s41467-019-13540-4)
Supplement: Supplementary file 7 — Supplementary Data 4 [file 41467_2019_13540_MOESM7_ESM.xlsx]

## Sheet: Sheet1
Supplementary Data 4: C. elegans strains used in this study.
Published strains used in this study
Name	Genotype	Strain origin
N2	Wild-type (WT)	Hansen lab, originated from Kenyon lab
AM101	rmIs110[rgef-1p::polyQ40::YFP]	CGC
AM140	rmIs132[unc-54p::Q35::YFP] I	CGC
CB1301	unc-54(e1301) I (ts)	CGC
CF1041	daf-2(e1370) III	Kenyon lab
CF1903	glp-1(e2144) III	Kenyon lab
DA2123	adIs2122[lgg-1p::gfp::lgg-1 + rol-6(su1006)]	Avery lab
MAH236	sqIs13[lgg-1p::gfp::lgg-1 + odr-1p::rfp]	Hansen lab
MAH242	sqIs24[rgef-1p::gfp::lgg-1 + unc-122p::rfp]	Hansen lab
MAH325	dpy-5(e907) I/?; sIs10729[sqst-1p::GFP + dpy-5(+)]	Hansen lab
MAH471	unc-15(e1402) I (ts)	Hansen lab
MAH477	dyn-1(ky51) X (ts)	Hansen lab
MAH478	let-60(ga89) IV (ts)	Hansen lab
MAH602	sqIs61[vha-6p::Q44::YFP + rol-6(su1006)]	Hansen lab
RD202	unc-119(ed3) III; ppIs??[unc-119(+); lgg-1p::gfp::lgg-1(G116A)]	Legouis lab
VC893	atg-18(gk378) V	CGC
VC2196	sqst-1(ok2892) IV	CGC
Strains generated in this study
Name	Genotype	Comments
MAH79	atg-18(gk378) V	VC893 4x outcrossed to N2
MAH157	sqEx08[lgg-1p::tdtomato::lgg-1 + rol-6]	Injected N2 with 5 mg/ml pMH849 and 100 ng/ml, pMH427 isolate 3. Plasmid pMH849 (lgg-1p::tdtomato::lgg-1) was constructed by amplifying tdtomato from pCMVtdtomato (provided by late Dr. Roger Tsien) using forward primer MH495 (5’-GAA AGG GGT ACC AAT GGT GAG CAA GGG CGA) and reverse primer MH493 (5’- GAA AGG GCT AGC GGG AAT TCC AAA GCT TGT GGG CTT CTT GTA CAG CTC GTC CAT GC) and cloned into p117.01…
MAH293	sqEx30[sqst-1p::sqst-1::gfp + unc-122p::rfp]	Injected N2 with 20 mg/ml pPD95.79 (sqst-1p::sqst-1::gfp; provided by Dr. Hong Zhang) and 35 ug/ul of pMH876 (unc-122p::rfp; provided by Dr. Kang Shen).
MAH349	sqIs35[sqst-1p::sqst-1::gfp + unc-122p::rfp] (SQST-1 OE (1))	Gamma-irradiation of MAH293; outcrossed 4x to N2.
MAH385	atg-18(gk378) V; sqIs35[sqst-1p::sqst-1::gfp + unc-122p::rfp]	MAH349 x MAH79
MAH400	atg-18(gk378) V; adIs2122[lgg-1p::gfp::lgg-1 + rol-6]	DA2123 x MAH79
MAH408	sqIs35[sqst-1p::sqst-1::gfp + unc-122p::rfp]; sqEx08[lgg-1p::tdtomato::lgg-1 + rol-6]	MAH349 x MAH157
MAH418	sqIs36[sqst-1p::sqst-1::gfp + unc-122p::rfp] (SQST-1 OE (2))	Gamma-irradiation of MAH293; outcrossed 4x to N2.
MAH419	sqIs37[sqst-1p::sqst-1::gfp + unc-122p::rfp]	Gamma-irradiation of MAH293; outcrossed 4x to N2.
MAH420	glp-1(e2144) III; sqst-1(ok2892) IV	Hansen lab
MAH460	unc-54(e1301) I (ts), sqIs35[sqst-1p::sqst-1::gfp + unc-122p::rfp]	MAH349 x CB1301
MAH463	sqEx57[rgef-1p::sqst-1::gfp + unc-122p::rfp]	Injected N2 with 20 ng/ml pMH1122 and 35 ng/ml pMH876. Plasmid pMH1122 (rgef-1p::sqst-1::gfp) was generated by Gateway cloning technology lambda (Thermo Fisher Scientific, Waltham, MA)1 using pDEST R3R4, and plasmids pMH1104, pMH1053 and pMH1075. pMH1104 is the pDONR-221 entry clone containing attB-sqst-1::GFP::attB, amplified from pPD95.79 (received from Dr. Hong Zhang) using forward primer MH88…
MAH464	sqEx58[rgef-1p::sqst-1::gfp + unc-122p::rfp]	Injected N2 with 20 ng/ml pMH1122 and 35 ng/ml pMH876 (see MAH463 for more information on constructs).
MAH471	unc-15(e1402) I (ts)	CB1402 outcrossed 4x to N2
MAH473	unc-15(e1402) I (ts); sqls35[sqst-1p::sqst-1::gfp + unc-122p::rfp]	MAH471 x MAH349
MAH477	dyn-1(ky51) X (ts)	CX51 outcrossed 4x to N2
MAH478	let-60(ga89) IV (ts)	SD551 outcrossed 4x to N2
MAH482	dyn-1(ky51) X (ts); sqls35[sqst-1p::sqst-1::gfp + unc-122p::rfp]	MAH477 x MAH349
MAH635	sqst-1(ok2892) IV	VC2196 outcrossed 4x to N2
MAH642	daf-2(e1370) III; sqst-1(ok2892) IV	CF1041 x MAH635
MAH690	sqst-1(ok2892) IV; sqIs24[rgef-1p::gfp::lgg-1 + unc-122p::rfp]	MAH635 x MAH242
MAH691	sqst-1(ok2892) IV; sqIs61[vha-6p::Q44::yfp + rol-6]	MAH602 x MAH635
MAH693	sqst-1(ok2892) IV; adIs2122[lgg-1p::gfp::lgg-1 + rol-6]	MAH635 x DA2123
MAH704	sqIs56[rgef-1p::sqst-1::gfp + unc-122p::rfp] (Neuronal SQST-1 OE (1))	Gamma-irradiation of MAH464; outcrossed 7x to N2
MAH711	sqst-1(ok2892) IV; unc-119(ed3) III?; ppIs?[unc-119(+); lgg-1p::gfp::lgg-1(G116A)]	MAH635 x RD202
MAH730	sqIs54[rgef-1p::sqst-1::gfp + unc-122p::rfp] (Neuronal SQST-1 OE (2))	Gamma-irradiation of MAH464; outcrossed 4x to N2
MAH744	sqEx120[rgef1p::gfp::lgg-1(G116A) + pMH427/rol-6]	Injected N2 with 10 ng/µl pMH1264 and 100 ng/µl pMH427, isolate 1. Plasmid pMH1264 (rgef-1p::gfp::lgg-1(G116A)) was constructed by site-directed mutagenesis of pMH8822 using forward primer MH1144 (5’-GTG ACG AAA GTG TGT ATG CCG GAG AGG TCG AAA AGA A) and reverse primer MH1145 (5’-TTC TTT TCG ACC TCT CCG GCA TAC ACA CTT TCG TCA C). pMH427 (rol-6(su1006)) provided by Dr. Cynthia Kenyon.
MAH745	rmIs132[unc-54p::Q35::YFP] I; sqst-1(ok2892) IV	AM140 x MAH635
MAH755	sqst-1(ok2892) IV; rmIs110[rgef-1p::Q40::YFP + unc-122p::mCherry]	MAH635 x AM101
MAH779	sqst-1(ok2892) IV; sqEx120[rgef-1p::gfp::lgg-1(G116A) + rol-6]	MAH635 x MAH744
MAH785	sqEx130[rgef-1p::gfp::lgg-1(G116A) + unc-122p::rfp]	Injected N2 with 20 ng/ml pMH1264 and 50 ng/ml pMH876. (For information on pMH1264 see MAH744).. pMH876 (unc-122p::rfp) provided by Dr. Kang Shen.
MAH786	dyn-1(ky51) X (ts); sqIs36[sqst-1p::sqst-1::gfp + unc-122p::rfp]	MAH418 x MAH477
MAH838	dyn-1(ky51) X (ts); sqIs54[rgef-1p::sqst-1::gfp + unc-122p::rfp]	MAH477 x MAH730
MAH844	sqEx146[sqst-1p::sqst-1 + rol-6] (SQST-1 OE (Ex1))	Injected N2 animals with 20 ng/ml pMH1315 and 100 ng/ml pMH427. pMH1315 (sqst-1p::sqst-1) was generated by PCR of template pPD95.79 using forward primer MH1305 (5’-TAG CAT TCG TAG AAT TCC AAC TGA GCG C) and reverse primer MH1304 (5’-GTG AAG AAG CGC CTG AAG ACA CA). The PCR product was treated with T4 Polynucleotide kinase for 5' phosphorylation before subsequent ligation. pMH427 (rol-6(su1006)) p…
MAH845	sqEx147[sqst-1p::sqst-1 + rol-6]	Injected N2 animals with 20 ng/ml pMH1315 and 100 ng/ml pMH427, isolate 11 (see MAH844 for more information on constructs).
MAH855	sqIs24[rgef-1p::gfp::lgg-1 + unc-122p::rfp]; sqEx146[sqst-1p::sqst-1 + rol-6]	MAH242 x MAH844
MAH856	sqIs24[rgef-1p::gfp::lgg-1 + unc-122p::rfp]; sqEx147[sqst-1p::sqst-1 + rol-6]	MAH242 x MAH845
MAH857	unc-119(ed3) III?; ppIs?[unc-119(+); lgg-1p::gfp::lgg-1(G116A)]; sqEx146[sqst-1p::sqst-1 + rol-6]	RD202 x MAH844
MAH858	unc-119(ed3) III?; ppIs?[unc-119(+); lgg-1p::gfp::lgg-1(G116A)]; sqEx147[sqst-1p::sqst-1 + rol-6]	RD202 x MAH845
MAH864	sqIs13[lgg-1p::gfp::lgg-1 + odr-1p::rfp]; sqEx146[sqst-1p::sqst-1 + rol-6]	MAH236 x MAH844
MAH877	rmIs110[rgef-1p::Q40::YFP]; sqEx146[sqst-1p::sqst-1 + rol-6]	AM101 x MAH844
MAH904	sqEx130[rgef-1p::gfp::lgg-1(G116A) + unc-122p::rfp]; sqEx147[sqst-1p::sqst-1 + rol-6]	MAH856 x MAH785
MAH914	sqst-1(syb764) IV	Generated by CRSIPR-Cas9 by SunyBiotech, correct integration confirmed by sequencing and outcrossed 6x to N2.
MAH925	sqst-1(syb764) IV; adIs2122[lgg-1p::gfp::lgg-1 + rol-6(su1006)]	MAH914 x DA2123
MAH938	sqst-1(syb764) IV; sqEx160[sqst-1p::sqst-1△UBA + rol-6] (sqst-1; SQST-1△UBA (1))	Injected MAH914 (sqst-1(syb764)) animals with 20 ng/µl pMH1337 and 100 ng/µl pMH427. pMH1337 (sqst-1p::sqst-1△UBA) was generated by PCR of template pPD95.79 containing sqst-1 cDNA to eliminate the C-terminal 111 bp (corresponding to the UBA domain, identified using the Conserved Domain Database3) and GFP using forward primer MH1373 (5’-TAG CAT TCG TAG AAT TCC AAC TGA GCG) and reverse primer MH128…
MAH939	sqst-1(syb764) IV; sqEx161[sqst-1p::sqst-1△UBA + rol-6] (sqst-1; SQST-1△UBA (2))	Isolate 2 (see MAH938 for construct information)
MAH940	sqst-1(syb764) IV; sqEx162[sqst-1p::sqst-1△UBA + rol-6] (sqst-1; SQST-1△UBA (3))	Isolate 3 (see MAH938 for construct information)
MAH941	sqst-1(syb764) IV; sqEx163[sqst-1p::sqst-1 + rol-6] (sqst-1; SQST-1 OE (1))	Injected MAH914 (sqst-1(syb764)) animals with 20 ng/ml pMH1315 and 100 ng/ml pMH427. pMH1315 (sqst-1p::sqst-1) was generated by PCR of template pPD95.79 and then ligated without the GFP. pMH427 (rol-6(su1006)) provided by Dr. Cynthia Kenyon. Isolate 1.
MAH942	sqst-1(syb764) IV; sqEx164[sqst-1p::sqst-1 + rol-6] (sqst-1; SQST-1 OE (2))	Isolate 2 (see MAH941 for construct information)
MAH943	sqst-1(syb764) IV; sqEx165[sqst-1p::sqst-1 + rol-6] (sqst-1; SQST-1 OE (3))	Isolate 3 (see MAH941 for construct information)
MAH944	sqst-1(syb764) IV; sqIs24[rgef-1p::gfp::lgg-1 + unc-122p::rfp]	MAH914 x MAH242
References
1	Hartley, J. L., Temple, G. F. & Brasch, M. A. DNA cloning using in vitro site-specific recombination. Genome Res 10, 1788-1795 (2000).
2	Gelino, S. et al. Intestinal Autophagy Improves Healthspan and Longevity in C. elegans during Dietary Restriction. PLoS genetics 12, e1006135, doi:10.1371/journal.pgen.1006135 (2016).
3	Marchler-Bauer, A. et al. CDD/SPARCLE: functional classification of proteins via subfamily domain architectures. Nucleic acids research 45, D200-D203, doi:10.1093/nar/gkw1129 (2017).
