# Supplementary material for: The autophagy receptor p62/SQST-1 promotes proteostasis and longevity in C. elegans by inducing autophagy
Source: Nat Commun. 2019 Dec 11;10:5648. doi: 10.1038/s41467-019-13540-4 (PMC6906454; doi:10.1038/s41467-019-13540-4)
Supplement: Supplementary file 9 — Source Data [file 41467_2019_13540_MOESM9_ESM.xlsx]

## Sheet: Figure 1a
Figure 1a
GFP-positive punctae in nerve ring
	Worm	WT - DMSO	WT - BafA	sqst-1 - DMSO	sqst-1 - BafA
EXP1	1	26	24	5	4
	2	25	43	5	3
	3	20	38	7	7
	4	31	24	4	3
	5	34	35	4	2
	6	25	42	3	2
EXP2	1	21	38	2	1
	2	28	33	3	4
	3	38	32	4	3
	4	27	35	5	2
	5	26	27	1	3
	6	24	27	2	4
	7	16	24	1	7
	8	14	35	4	1
	9		29	3	4
	10		31
	11		42
EXP3	1	26	33	3	5
	2	14	27	1	5
	3	20	32	1	3
	4	22	29	3	1
	5	21	38	3	3
	6	24	27	0	1
	7	27	24	3	9
	8	21	30	0	0
	9	14	25	0	8
	10	18	35	7
	11	27	35

## Sheet: Figure 1b
Figure 1b
GFP-positive punctae in proximal intestine
	Cell	WT - DMSO	WT - BafA	sqst-1 - DMSO	sqst-1 - BafA
EXP1	1	0	2	1	9
	2	0	1	0	20
	3	0	20	0	18
	4	1	18	5	3
	5	5	9	3	16
	6	3	21	1	6
	7	4	6	0	14
	8	4	8	8	17
	9	2	14	0	7
	10	2	4	1	6
	11	1	10	3	2
	12	3	2	0	0
	13	5	1	4
	14	0	2	3
	15	0	2	2
	16	0	3	4
	17	1	8
	18	6	2
	19	3	4
	20		10
EXP2	1	1	4	2	4
	2	11	13	0	2
	3	4	6	3	7
	4	5	6	2	6
	5	8	4	3	6
	6	1	3	5	6
	7	2	3	1	9
	8	4	2	3	8
	9	2	8	3	7
	10	3	3	6	3
	11	9	18	1	15
	12	3	24	3	14
	13	4	11	0	16
	14		10	0	7
	15		8	1	15
	16		5	1
	17		11	0
	18		8	0
	19		3	4
	20		4	5
	21			4
	22			1
	23			1
EXP3	1	7	14	0	7
	2	5	4	0	3
	3	2	4	0	6
	4	2	9	0	4
	5	0	10	5	14
	6	0	12	3	24
	7	4	5	3	6
	8	3	10	1	8
	9	4	0	4	6
	10	7	0	2	4
	11	3		3	7
	12	1		3	5
	13	5		4	14
	14	0		1	3
	15	2		2	0
	16	6		0	3
	17	0			3
	18				16
	19				18

## Sheet: Figure 1c
Figure 1c
GFP-positive punctae in muscle
	Worm	WT - DMSO	WT - BafA	sqst-1 - DMSO	sqst-1 - BafA
EXP1	1	2	2	1	3
	2	0	2	1	0
	3	1	14	0	0
	4	0	23	0	5
	5	1	16	1	1
	6	0	1	0	9
	7	0	2	0	16
	8	1	18	0	13
	9	1	18	1	16
	10	0	17	1	9
	11	2	14	2	27
	12	1	4	1	14
	13	2	0	1	12
	14	0	2	0	7
	15	0		0	18
	16	0			2
	17	0
	18	0
	19	0
	20	1
EXP2	1	0	18	4	0
	2	0	22	3	0
	3	0	16	0	2
	4	0	26	0	4
	5	1	2	1	4
	6	8	3	3	0
	7	7	1	3	3
	8	5	0	1	3
	9	1	0	1	4
	10	0	0	4	5
	11	0	0	2	20
	12	0	1	4	9
	13	4	21	2	15
	14	10	20	1	17
	15	2	0		0
	16	1	14		3
	17	0	16		12
	18	0	10		9
	19	0	10
	20	1	18
EXP3	1	2	9	0	0
	2	0	5	2	0
	3	1	4	2	2
	4	2	16	0	15
	5	1	20	2	6
	6	5	15	0	18
	7	1	18	3	6
	8	2	3	5	9
	9	2	0	3	7
	10	0	2	0	5
	11	1		0	11
	12	1		4	7
	13	0		2	0
	14	1		2	2
	15	2		2	5
	16	0		0	0
	17	0		0	0
	18	0		0	1
	19	4		3	12
	20	2
	21	7
	22	0
	23	3
	24	5
	25	0
	26	4
	27	0
	28	0
	29	0
	30	0
	31	0

## Sheet: Figure 1d
Figure 1d
GFP-positive punctae in pharyngeal bulb
	Worm	WT - DMSO	WT - BafA	sqst-1 - DMSO	sqst-1 - BafA
EXP 1	1	0	4	2	3
	2	2	4	0	6
	3	2	6	0	2
	4	5	4	0	3
	5	2	8	2	3
	6	1	14	2	4
	7	1	6	1	1
	8	0	3	6	2
	9	2	3
	10	3	10
	11		4
	12		3
EXP 2	1	0	3	3	4
	2	3	4	2	7
	3	2	2	0	2
	4	2	4	2	4
	5	5	2	4	6
	6	2	4	3	3
	7	6	3	2	8
	8	5	3	2	6
	9	4	7	3	4
	10		3	2	3
	11		6	2	3
	12		4	1
EXP 3	1	5	4	2	6
	2	3	2	0	2
	3	1	3	3	12
	4	0	4	2	4
	5	3	3	3	2
	6	1		4	7
	7	2		2	6
	8	4		2	1
	9	5

## Sheet: Figure 1e
Figure 1e
GFP-positive punctae in nerve ring
	Worm	WT - CTRL	WT - HS	sqst-1 - CTRL	sqst-1 - HS
EXP 1	1	52	72	25	16
	2	65	76	12	8
	3	46	73	20	5
	4	59	88	13	21
	5	58	94	25	24
	6				10
EXP 2	1	22	41	8	4
	2	27	74	11	4
	3	35	75	11	4
	4	32	56	8	5
	5	30	67	7	5
	6	34	77	12	2
	7	33	97	7	6
	8	47	80	9	8
EXP 3	1	39	38	6	2
	2	31	45	13	3
	3	31	42	9	5
	4	31	47	5	1
	5	45	45	6	5
	6	44	48	4	2
	7	39	51	5	5
	8	29	50	6	10
	9	37	44	11	11
	10	36	48	6	11
	11	46

## Sheet: Figure 1f
Figure 1f
GFP-positive punctae in proximal intestine
	Cell	WT - CTRL	WT - HS	sqst-1 - CTRL	sqst-1 - HS
EXP 1	1	6	7	2	3
	2	2	7	6	5
	3	4	17	7	1
	4	5	13	2	3
	5	7	8	3	0
	6	5	15	5	1
	7	2	18	0	2
	8	9	9	4	0
	9	8	11	7	4
	10	9	15	5	6
	11	2	28	4	2
	12	10	25	5	0
	13	4	9	1	1
	14	3	32	4	1
	15	2	8	1	3
	16	4	29	4	2
	17	2	23	5	7
	18	5			5
	19	9
EXP 2	1	17	15	2	0
	2	14	25	1	0
	3	10	16	13	2
	4	3	13	14	1
	5	7	11	3	5
	6	7	16	4	10
	7	8	7	10	1
	8	10	17	4	1
	9	6	16	3	3
	10	4	11	8	1
	11	10	24	4	6
	12	8	6	0	0
	13	7	15	6	7
	14	9	10	1	3
	15	5	15	2	3
	16	10	17	4	2
	17	1	34	2	1
	18	4	11	3	2
	19	6	13	10	2
	20	0	14	8	3
	21		4	8	2
	22		8	8	3
	23		19	4	3
	24		10	2	1
	25		17		0
	26				3
EXP 3	1	2	22	6	2
	2	5	30	9	0
	3	3	20	4	0
	4	6	23	4	0
	5	3	17	6	3
	6	5	26	2	10
	7	4	18	2	7
	8	7	23	1	4
	9	5	13	4	10
	10	6	16	3	8
	11	3	9	5	7
	12	3	11	2	2
	13	2	22	6	0
	14	5	19	4	0
	15	1	19	4	9
	16	4	27	2	0
	17	4	11	4	5
	18	5	9	3	1
	19	1	11	4	0
	20	2	30	4	5
	21	7	10	4	5
	22	2	23	7	1
	23	9	10	1	2
	24	2	27	6	5
	25	3	8	7	5
	26	0	11		3
	27	3	24		1
	28	7	26

## Sheet: Figure 1g
Figure 1g
GFP-positive punctae in muscle
	Worm	WT - CTRL	WT - HS	sqst-1 - CTRL	sqst-1 - HS
EXP1	1	3	4	1	0
	2	6	9	0	0
	3	1	5	4	0
	4	0	7	2	3
	5	0	2	1	2
	6	0	2	0	4
	7	0	3	2	6
	8	0	0	0	0
	9	3	2	1	2
	10	1	0	0	4
	11	1	3	1	4
	12	1	2	1	0
	13	1	1	2	0
	14	1	4	0	0
	15	1	4	1	1
	16	4		1	0
	17	1		0	0
	18	0		0	6
	19	2		0	5
	20				1
	21				0
	22				3
EXP2	1	0	0	1	0
	2	0	3	0	0
	3	2	2	0	0
	4	1	0	1	0
	5	1	4	0	0
	6	0	2	0	0
	7	3	2	1	0
	8	1	0	0	0
	9	0	0	2	1
	10	0	1	0	1
	11	2	3	1	2
	12	0	0	0	0
	13	0	0	0	1
	14	0	0	0	0
	15	0	1	1	1
	16	0	0		1
	17	0	0		0
	18	1			0
	19				0
	20				0
	21				2
EXP3	1	4	5	6	1
	2	1	3	0	0
	3	0	0	0	1
	4	0	5	3	7
	5	0	2	1	3
	6	2	1	1	3
	7	2	8	11	5
	8	5	7	0	1
	9	0	2	0	1
	10	1	7	0	1
	11	1	8	0	4
	12	3	1	1	1
	13	0	1	3	2
	14	0	3	0	2
	15	2	3	1	1
	16	0	2	0	3
	17	2			1
	18	1
	19	4
	20	5
	21	4
	22	1
	23

## Sheet: Figure 1h
Figure 1h
GFP-positive punctae in pharyngeal bulb
	Worm	WT - CTRL	WT - HS	sqst-1 - CTRL	sqst-1 - HS
EXP 1	1	5	14	2	2
	2	4	11	2	0
	3	4	3	2	7
	4	7	8	3	5
	5	6	5	14	3
	6	3	14	3	2
	7	5	16	1	0
	8	3	12	6	0
EXP 2	1	4	16	7	3
	2	6	8	2	1
	3	2	9	3	2
	4	7	6	4	3
	5	3	10	3	2
	6	5	7	3	3
	7	5	8	2	4
	8	2	7	0	5
EXP 3	1	5	7	0	1
	2	4	5	2	4
	3	5	7	2	4
	4	5	10	1	0
	5	3	8	0	0
	6	2	6	3	0
	7	6	9	0	1
	8	7	4	0	3
	9	1	8	2	0
	10	3	7	2
	11		9
	12		8
	13		4
	14		7
	15		11
	16		8

## Sheet: Figure 2a
Figure 2a
WT - CTRL						WT - HS
	Alive	Dead	% Alive	Sum			Alive	Dead	% Alive	Sum
Plate 1	3	19	13.6364	22		Plate 1	13	7	65	20
Plate 2	1	23	4.16667	24		Plate 2	10	12	45.4545	22
Plate 3	2	20	9.09091	22		Plate 3	11	15	42.3077	26
Plate 4	4	19	17.3913	23		Plate 4	17	10	62.963	27
sqst-1 - CTRL						sqst-1 - HS
	Alive	Dead	% Alive	Sum			Alive	Dead	% Alive	Sum
Plate 1	3	18	14.2857	21		Plate 1	3	18	14.2857	21
Plate 2	2	17	10.5263	19		Plate 2	2	15	11.7647	17
Plate 3	5	12	29.4118	17		Plate 3	8	18	30.7692	26
Plate 4	2	20	9.09091	22		Plate 4	5	17	22.7273	22

## Sheet: Figure 2b
Figure 2b
WT - CTRL
Day	Dead	Censored
1	0	0
3	0	0
4	0	3
5	4	1
7	5	2
9	23	0
11	21	0
14	15	0
16	13	0
18	16	0
21	22	0
23	3	0
25	4	0
WT - HS
Day	Dead	Censored
1	0	0
3	0	0
4	0	1
5	0	1
7	1	9
9	5	1
11	12	10
14	12	0
16	14	0
18	16	0
21	20	0
23	9	0
25	7	0
28	8	0
30	3	0
32	3	0
sqst-1 - CTRL
Day	Dead	Censored
1	0	0
3	0	0
4	0	1
5	2	0
7	8	2
9	18	2
11	22	0
14	11	0
16	37	0
18	17	0
21	5	0
23	5	0
25	3	0
sqst-1 - HS
Day	Dead	Censored
1	0	0
3	0	0
4	2	0
5	1	1
7	10	2
9	26	6
11	27	0
14	16	0
16	16	0
18	7	0
21	9	0
23	0	0
25	1	0

[truncated: 62 more sheets: Figure 2c, Figure 2d, Figure 2e, Figure 3a, Figure 3b, Figure 3c, Figure 3d, Figure 3e, Figure 3f, Figure 3g, Figure 3h, Figure 4a, Figure 4b, Figure 4c, Figure 4e, Figure 4g, Figure S1a-b, Figure S2a, Figure S2b, Figure S2c …]
